# Supplementary material for: Analyzing Longitudinal Health Screening Data with Feature Ensemble and Machine Learning Techniques: Investigating Diagnostic Risk Factors of Metabolic Syndrome for Chronic Kidney Disease Stages 3a to 3b
Source: Diagnostics (Basel). 2024 Apr 17;14(8):825. doi: 10.3390/diagnostics14080825 (PMC11048899; doi:10.3390/diagnostics14080825)
Supplement: Supplementary file 1 [file diagnostics-14-00825-s001.zip]

Archive with 1 entries (1 files):
- diagnostics-2913524-supplementary.pdf
